# Supplementary material for: Obesity and Uncontrolled Diabetes Predict Depression in HF Patients
Source: J Clin Med. 2021 Nov 30;10(23):5663. doi: 10.3390/jcm10235663 (PMC8658509; doi:10.3390/jcm10235663)
Supplement: Supplementary file 1 [file jcm-10-05663-s001.zip]

Archive with 1 entries (1 files):
- jcm-1441082-supplementary.pdf
